# Supplementary material for: An epigenome-wide study of obesity in African American youth and young adults: novel findings, replication in neutrophils, and relationship with gene expression
Source: Clin Epigenetics. 2018 Jan 5;10:3. doi: 10.1186/s13148-017-0435-2 (PMC5756368; doi:10.1186/s13148-017-0435-2)
Supplement: Supplementary file 2 — CpG sites with p < 1E−7 in this youth and young adult study. Table S2. Performance of the 55 CpG sites in neutrophils. Table S3. Association of the 55 CpG sites with cardiometabolic traits without adjustment of obesity/BMI. Table S4. The significant associations between CpG sites and metabolic traits after the adjustment of obesity/BMI. Table S5. DNA methylation, gene expression, and obesity. Table S6. Significantly enriched pathways (FDR < 0.05). Table S7. Replication of previous reported CpG sites identified in middle-aged and elderly population. (XLSX 64 kb) [file 13148_2017_435_MOESM2_ESM.xlsx]

## Sheet: Table S1.
Table S1. CpG sites with p<1E-7 in this youth and young adult study
TargetID	Closest gene	Chr.	Position	EpiGO			LACHY			BP stress cohort			Meta-analysis
				Beta*	P values		Beta**	P values		Beta**	P values		Directions	P values
cg12170787	SBNO2	19	1130965	-0.0179985	2.28e-05		-0.000916	0.000611		-0.0014673	7.12e-12		---	1.13e-16
cg18181703	SOCS3	17	76354621	-0.025027	2.02e-06		-0.0008514	0.0061287		-0.0019897	1.92e-12		---	1.94e-16
cg18608055	SBNO2	19	1130866	-0.0241038	4.58e-06		-0.0010339	0.0004362		-0.0013689	6e-10		---	3.69e-16
cg26470501	BCL3	19	45252955	-0.0135598	0.0001544		-0.0011386	7.23e-06		-0.0008735	1.94e-06		---	4.87e-14
cg09349128	CRELD2	22	50327986	-0.0130593	0.00029		-0.0004875	0.0123229		-0.0015894	4.49e-12		---	1.15e-13
cg16611584	AKAP10	17	19809078	0.0364357	7.45e-05		0.0023797	6.96e-05		0.0019767	7.29e-05		+++	7.37e-12
cg03940776	SYNJ2	6	158490013	-0.0108727	2.48e-05		-0.0003372	0.0293223		-0.0008476	1.22e-08		---	8.82e-12
cg04610187	SOCS3	17	76360794	-0.0153358	0.0054663		-0.0015019	5.94e-05		-0.0012865	7.41e-07		---	8.95e-12
cg10919522	ELMSAN1	14	74227441	-0.0146966	0.0008564		-0.0012956	3.11e-06		-0.0010832	0.0002602		---	1.18e-11
cg08548559	PIK3IP1	22	31686097	-0.024087	4.14e-05		-0.0013936	0.0001762		-0.0015065	9.02e-05		---	1.49e-11
cg12593793	LMNA	1	156074135	-0.0080804	0.0002097		-0.0006668	0.0001777		-0.0008878	2.35e-05		---	1.79e-11
cg06178669	HRASLS2	11	63334608	-0.0207925	5.81e-05		-0.001168	8.9e-05		-0.0012121	0.000341		---	3.5e-11
cg21585138	CISH	3	50645106	-0.013447	0.0001599		-0.0010146	0.0012911		-0.0010252	6.18e-06		---	4.52e-11
cg07136133	PRR5L	11	36422377	-0.0085157	0.000776		-0.0007207	4.02e-05		-0.0007992	0.0001452		---	6.77e-11
cg11554650	KIAA1949	6	30653191	-0.0075336	0.0036718		-0.0008798	3.15e-06		-0.00037	0.0003259		---	6.79e-11
cg13823169	TRAF2	9	139776893	-0.0106386	0.0009568		-0.0011281	3.83e-06		-0.0005208	0.0020401		---	1.41e-10
cg01671681	PLCH1	3	155421735	-0.0190392	1.42e-05		-0.0007765	0.0064653		-0.0008445	3.15e-05		---	2.02e-10
cg03957124	COX6A1P2	6	37016869	-0.0142655	4.32e-06		-0.0007789	3.71e-05		-0.000295	0.0232976		---	2.91e-10
cg27209729	NRXN2	11	64428925	-0.0248681	2.14e-06		-0.0004105	0.252106		-0.0014566	4.79e-08		---	2.95e-10
cg16936953	VMP1	17	57915665	-0.0358697	3.82e-06		-0.0010634	0.0177437		-0.0018429	2.92e-05		---	3.17e-10
cg10601624	PLEKHG6	12	6404377	-0.014733	1.29e-07		-0.0002076	0.383915		-0.0006888	1.6e-07		---	3.34e-10
cg09701700	MIR146B	10	104194843	-0.0153381	4.5e-05		-0.0010699	4.56e-05		-0.0007183	0.0066448		---	3.84e-10
cg07037944	DAPK2	15	64290807	-0.0147285	4.94e-05		-0.0009694	3.23e-05		-0.0006602	0.0108549		---	5.48e-10
cg17178175	NFE2L2	2	178109973	-0.0202901	6.97e-06		-0.0008319	0.0066008		-0.0009019	0.0001734		---	5.56e-10
cg27108889	C3orf27	3	128292314	-0.0188903	3.66e-05		-0.0012857	4.08e-05		-0.0005647	0.0115502		---	5.86e-10
cg06568880	SMG6	17	2166583	0.0117193	9.21e-05		0.0006057	0.0209152		0.000499	2.38e-06		+++	6e-10
cg10508317	SOCS3	17	76355146	-0.0050943	0.0156556		-0.0005107	0.0009321		-0.0013006	9.69e-07		---	7.45e-10
cg09152259	MAP3K2	2	128156114	-0.0140375	0.0018787		-0.0009302	0.0006716		-0.0013704	3.36e-05		---	8.03e-10
cg21163717	DOK2	8	21769903	-0.0116768	0.0068897		-0.000867	0.0006619		-0.0008826	6.82e-06		---	8.41e-10
cg07573872	SBNO2	19	1126342	-0.0241694	3.04e-05		-0.0009801	0.0254076		-0.0014419	1.12e-05		---	1.12e-09
cg23005227	CISH	3	50645426	-0.0171512	3.44e-05		-0.0011436	0.0042723		-0.0005947	0.0002244		---	1.26e-09
cg22866430	SNORA59A	1	12566378	0.0080751	0.0124951		0.0010316	0.0004981		0.0005072	1.94e-05		+++	2.68e-09
cg12054453	VMP1	17	57915717	-0.0303368	7.12e-05		-0.0008097	0.0768554		-0.0027581	1.29e-06		---	2.71e-09
cg07094298	TNIP2	4	2748026	-0.0265422	4.56e-05		-0.0016774	4.47e-05		-0.0007188	0.0333067		---	3.08e-09
cg05603985	SKI	1	2161049	-0.0075226	0.0009389		-0.0005348	0.0003393		-0.0006823	0.0007485		---	3.2e-09
cg24174557	VMP1	17	57903544	-0.0241791	2.6e-07		-0.0009725	0.0165733		-0.001283	0.0026065		---	3.35e-09
cg00741986	TNIP2	4	2748332	-0.0125551	0.0001234		-0.0008744	0.0006371		-0.0004696	0.002465		---	3.79e-09
cg15011409	ICAM5	19	10405226	0.0138974	0.0402609		0.0013859	0.0007126		0.0022738	4.46e-06		+++	5.29e-09
cg06202737	PROC	2	128166279	-0.0263233	4.04e-06		-0.0007063	0.0599834		-0.001342	8.1e-05		---	5.34e-09
cg03650189	ICAM5	19	10405083	0.011849	0.0659665		0.0013246	0.00043		0.0021721	3.73e-06		+++	5.36e-09
cg19750657	UFM1	13	38935967	0.0279669	0.0007953		0.0023838	0.0013928		0.0011907	0.0003129		+++	5.5e-09
cg23076949	FBRSL1	12	133016265	0.0079723	9.54e-05		0.0003114	0.0520028		0.0009252	6.75e-06		+++	5.58e-09
cg06647068	CHST11	12	104853274	-0.0146632	9.29e-05		-0.0005146	0.0546146		-0.0012773	7.62e-06		---	6.48e-09
cg17061862	WEE1	11	9590431	-0.0104399	0.0229994		-0.0014388	7.25e-06		-0.000689	0.002014		---	6.7e-09
cg03183540	LOC101927822	8	134931756	-0.0085171	0.0037585		-0.0004703	0.0315962		-0.001268	3.09e-07		---	6.97e-09
cg05845030	DCN	12	91573247	-0.0118238	0.0004199		-0.000701	0.0043259		-0.000729	0.0002366		---	9.27e-09
cg01979157	SKI	1	2161013	-0.0063215	0.0090715		-0.0008305	8.33e-06		-0.0003655	0.0066516		---	9.49e-09
cg24531955	LOXL2	8	23154691	-0.016151	7.92e-05		-0.0004819	0.0820791		-0.0012958	8.14e-06		---	1.2e-08
cg01820374	LAG3	12	6882083	-0.008734	0.0027737		-0.0005879	0.0049108		-0.0008377	3.68e-05		---	1.22e-08
cg19589396	AZIN1-AS1	8	103937374	-0.0151529	0.0013213		-0.0013075	4.43e-05		-0.0004713	0.0139612		---	1.44e-08
cg03257930	RNU6-996P	9	110399293	-0.0046525	0.0097983		-0.0003705	0.0142641		-0.0007994	1.3e-06		---	1.5e-08
cg00760203	PLXDC1	17	37254921	0.0086891	0.0001366		0.0002625	0.131152		0.0008497	2.09e-06		+++	1.64e-08
cg14986890	RARRES1	3	158427635	-0.0186241	0.008206		-0.0017494	0.0004432		-0.0010755	0.0003723		---	1.71e-08
cg20849150	LINC01358	1	59522993	-0.0120067	0.0005157		-0.0002761	0.306258		-0.0008845	4e-08		---	2.34e-08
cg18942579	VMP1	17	57915773	-0.022617	0.0001969		-0.0008782	0.0444673		-0.0014525	3.48e-05		---	2.52e-08
cg17942763	SKI	1	2163472	-0.0113643	0.0003202		-0.0004857	0.0344845		-0.0008099	3.84e-05		---	2.68e-08
cg13997435	S100A2	1	153538406	-0.0101004	0.0015299		-0.0006251	0.0028992		-0.0005472	0.0004391		---	2.93e-08
cg00232092	FBXL18	7	5518887	-0.0096061	0.020024		-0.000979	0.0008768		-0.0006452	0.000151		---	4.08e-08
cg02734358	GPRIN3	4	90227074	-0.0120702	0.0090903		-0.0008608	0.0039329		-0.0013854	5.89e-05		---	4.22e-08
cg08687753	NOX4	11	89234928	-0.0115879	0.0080835		-0.0010187	0.0006123		-0.0005976	0.0007494		---	4.29e-08
cg22143698	ANKRD33B	5	10608058	0.0081491	0.0016533		0.0003762	0.0610809		0.0012602	3.48e-06		+++	4.46e-08
cg21815220	TNFRSF4	1	1150410	-0.0100417	0.000715		-0.0005679	0.0044484		-0.0003971	0.0008591		---	4.56e-08
cg08857797	VPS25	17	40927699	0.0188792	8.1e-06		0.0004156	0.0956094		0.0007274	0.0002718		+++	4.98e-08
cg09259843	DMNT3A	2	25452362	-0.0058529	0.0360408		-0.0004077	0.0779826		-0.0009133	1.77e-08		---	5.83e-08
cg07960624	SAMD12	8	119208486	-0.0224262	0.0002196		-0.001345	0.0005175		-0.000755	0.0239483		---	6.13e-08
cg03929796	ALAS1	3	52231840	-0.0121213	0.0023882		-0.0009174	8e-05		-0.0005933	0.02208		---	6.94e-08
cg08239103	SOX6	11	16623818	-0.0084628	0.0115746		-0.0007913	0.0033254		-0.0004819	0.0001121		---	7.32e-08
cg05487507	HOXB-AS3	17	46671861	-0.0190218	0.0007561		-0.0012469	0.0032635		-0.0007552	0.0020144		---	7.37e-08
cg06946797	RIM2	16	11422409	-0.0164514	0.0003247		-0.0004317	0.0966994		-0.0014067	1.62e-05		---	7.38e-08
cg04163119	PRICKLE4	6	41754006	-0.0069662	0.0037024		-0.0004362	0.0024584		-0.000724	0.0006792		---	7.77e-08
cg04011474	5S_rRNA	2	28904455	-0.0114365	0.0010545		-0.0005992	0.02145		-0.0005618	0.0001119		---	7.99e-08
cg13134297	CRHR2	7	30737556	-0.0087731	0.0021096		-0.000661	0.0010938		-0.0006631	0.0031748		---	8.47e-08
cg01409343	VMP1	17	57915740	-0.0250454	3.47e-05		-0.0006212	0.131245		-0.0009774	8.15e-05		---	8.53e-08
cg14531564	SDF4	1	1154853	-0.016194	0.0002217		-0.0006497	0.0403763		-0.0008748	0.0001823		---	8.54e-08
cg06164260	BCL6	3	187454439	-0.0081337	0.0012613		-0.0002975	0.078619		-0.0006523	8.14e-06		---	9.42e-08
cg23018755	MAFG	17	79881529	0.009402	0.0041044		0.0003885	0.108918		0.0008075	7.7e-07		+++	9.85e-08
* DNA methylation difference between obese cases and lean controls. The case group was coded as 1 and control group was coded as 0.
** DNA methylation changes with 1 unit increase in BMI.

## Sheet: Table S2.
Table S2. Performance of the 55 CpG sites in neutrophils
TargetID	Closest gene	Beta*	P value	FDR	Average DNA methylation levels in different cells**
					CD4+ T cells	CD8+ T cells	Monocytes	B cells	NK cells	Neutrophils
cg26470501	BCL3	-0.025281	8.95e-09	4.9225e-07	0.610615	0.620158	0.490748	0.422268	0.549493	0.51026
cg07037944	DAPK2	-0.0184309	1.4e-06	3.85e-05	0.312383	0.342284	0.294327	0.256325	0.322618	0.223817
cg07573872	SBNO2	-0.0341463	2.36e-06	4.32667e-05	0.721907	0.699371	0.721123	0.788798	0.712911	0.749961
cg09349128	CRELD2	-0.0231286	7.09e-06	9.669e-05	0.472608	0.448281	0.114325	0.200339	0.211415	0.305364
cg03940776	SYNJ2	-0.0128949	8.79e-06	9.669e-05	0.622046	0.577669	0.310044	0.500942	0.47432	0.38001
cg07136133	PRR5L	-0.0136363	1.76e-05	0.000147714	0.372152	0.407467	0.157082	0.270424	0.287828	0.17035
cg18181703	SOCS3	-0.0250349	1.88e-05	0.000147714	0.384507	0.485783	0.531054	0.425431	0.480815	0.529133
cg08548559	PIK3IP1	-0.0316775	2.19e-05	0.000150563	0.104747	0.136635	0.263322	0.174063	0.264648	0.275474
cg24531955	LOXL2	-0.0176364	2.93e-05	0.00016445	0.259427	0.265875	0.0932184	0.351081	0.283301	0.279899
cg24174557	VMP1	-0.0270207	2.99e-05	0.00016445	0.238792	0.318317	0.30515	0.14626	0.290934	0.318046
cg07094298	TNIP2	-0.0324651	4.36e-05	0.000206885	0.236203	0.295823	0.245337	0.213804	0.198875	0.411525
cg10601624	PLEKHG6	-0.012276	4.77e-05	0.000206885	0.719299	0.636242	0.711398	0.741745	0.606492	0.79727
cg04163119	PRICKLE4	-0.0085865	4.89e-05	0.000206885	0.13871	0.133343	0.131287	0.0872117	0.134186	0.123937
cg17178175	NFE2L2	-0.0275483	9.57e-05	0.000375964	0.790542	0.861166	0.152777	0.867672	0.795047	0.531341
cg18608055	SBNO2	-0.0295609	0.0001085	0.000397833	0.206569	0.269783	0.712093	0.40579	0.361906	0.711609
cg12593793	LMNA	-0.0112728	0.0001244	0.000427625	0.441179	0.531419	0.187478	0.479793	0.45594	0.22201
cg12170787	SBNO2	-0.0201295	0.0001636	0.000529294	0.288883	0.385721	0.683214	0.435265	0.450637	0.671431
cg06164260	BCL6	-0.0102717	0.000612	0.00184018	0.624521	0.553818	0.256278	0.520494	0.405072	0.475145
cg10508317	SOCS3	-0.0082879	0.0006357	0.00184018	0.0930509	0.13335	0.131386	0.116672	0.154323	0.136401
cg18942579	VMP1	-0.0245967	0.0008651	0.00237903	0.275484	0.358227	0.527837	0.446452	0.291162	0.632122
cg16936953	VMP1	-0.0344998	0.000982	0.0025719	0.244341	0.334254	0.374568	0.405414	0.25988	0.607285
cg03929796	ALAS1	-0.0138189	0.0011518	0.0028795	0.115838	0.10498	0.306109	0.295581	0.196954	0.268184
cg19750657	UFM1	0.0337913	0.0013194	0.00313019	0.896105	0.912241	0.549027	0.583369	0.851507	0.686324
cg10919522	ELMSAN1	-0.0179824	0.0013659	0.00313019	0.227398	0.227539	0.23178	0.23058	0.198054	0.298337
cg17061862	WEE1	-0.0180469	0.0017007	0.00374154	0.546004	0.708185	0.70205	0.301772	0.672245	0.655285
cg01409343	VMP1	-0.0239465	0.0018704	0.00395662	0.304946	0.401845	0.673361	0.474195	0.360508	0.771212
cg07960624	SAMD12	-0.021487	0.0024663	0.0049777	0.681916	0.66178	0.211252	0.659006	0.540205	0.435896
cg12054453	VMP1	-0.0309965	0.0025341	0.0049777	0.125886	0.194147	0.193972	0.317966	0.116154	0.375664
cg06647068	CHST11	-0.0129759	0.0027263	0.00517057	0.661015	0.562211	0.232576	0.310854	0.229185	0.268148
cg09152259	MAP3K2	-0.0159205	0.0040561	0.00743618	0.444675	0.389853	0.161484	0.501105	0.325703	0.322449
cg20849150	LINC01358	-0.0109102	0.0051328	0.00910658	0.700284	0.635718	0.582675	0.505867	0.602463	0.552781
cg01671681	PLCH1	-0.0140209	0.0054676	0.00939744	0.796004	0.725509	0.686106	0.776752	0.680338	0.629636
cg06946797	RIM2	-0.0150757	0.0066716	0.0111193	0.326038	0.300498	0.10707	0.0649387	0.266232	0.291379
cg03957124	COX6A1P2	-0.0129908	0.0069683	0.0112722	0.258767	0.180212	0.626252	0.150611	0.227463	0.685743
cg03257930	RNU6-996P	-0.0072	0.0080168	0.0125978	0.480432	0.444663	0.130209	0.233846	0.383041	0.108177
cg03183540	LOC101927822	-0.0068706	0.0110224	0.0168398	0.397414	0.374384	0.0645047	0.277802	0.256605	0.0921076
cg16611584	AKAP10	0.0258296	0.0227467	0.0338127	0.708411	0.794436	0.211168	0.642949	0.706163	0.512528
cg02734358	GPRIN3	-0.0140354	0.0360829	0.0522253	0.120817	0.252822	0.0569512	0.72135	0.0695332	0.483532
cg13134297	CRHR2	-0.005227	0.0417207	0.0588369	0.330017	0.475065	0.176874	0.266051	0.402831	0.244025
cg04610187	SOCS3	-0.014278	0.0443102	0.0609265	0.701648	0.636348	0.511813	0.542254	0.58803	0.482804
cg08857797	VPS25	0.0102839	0.0924053	0.123958	0.850812	0.881797	0.211026	0.587197	0.832533	0.439004
cg00760203	PLXDC1	-0.0054066	0.100638	0.131788	0.57194	0.553039	0.0601288	0.0683545	0.573703	0.0859004
cg06178669	HRASLS2	-0.0112105	0.144848	0.185271	0.0934978	0.140934	0.238838	0.032175	0.0548693	0.343354
cg22866430	SNORA59A	0.0036747	0.162482	0.203102	0.688973	0.650329	0.811537	0.784417	0.780914	0.830725
cg23018755	MAFG	-0.0076163	0.180821	0.221004	0.83658	0.907831	0.167418	0.53552	0.639109	0.187309
cg21163717	DOK2	0.008335	0.321634	0.384562	0.453358	0.443749	0.882507	0.709775	0.403873	0.856966
cg08239103	SOX6	0.00241	0.424007	0.496178	0.707043	0.577231	0.831142	0.694495	0.572379	0.872977
cg23076949	FBRSL1	-0.0011444	0.488746	0.560021	0.386778	0.362754	0.0872834	0.0867816	0.303007	0.104154
cg23005227	CISH	-0.0029863	0.516646	0.579909	0.507274	0.425729	0.823464	0.917554	0.540314	0.767848
cg06568880	SMG6	0.0010631	0.650601	0.715661	0.661821	0.681454	0.875598	0.887344	0.852113	0.88731
cg22143698	ANKRD33B	0.0004867	0.804029	0.864319	0.482695	0.561539	0.0491313	0.0613657	0.443611	0.0772413
cg05845030	DCN	0.0009249	0.817174	0.864319	0.403198	0.334327	0.589964	0.390147	0.361325	0.593032
cg14531564	SDF4	0.000703	0.893705	0.92743	0.550758	0.613126	0.93474	0.817999	0.680534	0.904917
cg21585138	CISH	-6.84e-05	0.969499	0.970019	0.689619	0.627712	0.961346	0.975092	0.695483	0.953809
*DNA methylation difference between obese cases and lean controls. The case group was coded as 1 and control group was coded as 0.
**Obtained from GSE35069

## Sheet: Table S3.
Table S3. Association of the 55 CpG sites with cardiometabolic traits without adjustment of obesity/BMI.
TargetID	Closest gene	Relation with BMI	SBP			Fasting glucose			Fasting insulin			Fasting TC			Fasting TG			Fasting HDLC			Fasting LDLC
			Relation*	P value		Relation*	P value		Relation*	P value		Relation*	P value		Relation*	P value		Relation*	P value		Relation*	P value
cg12170787	SBNO2	-	-	0.01392		-	0.9029		-	0.002465		-	0.1631		-	0.1126		+	0.06381		-	0.03513
cg18181703	SOCS3	-	-	0.01183		+	0.9602		-	0.0006472		-	0.7244		-	0.1313		+	0.06683		-	0.1756
cg18608055	SBNO2	-	-	0.005537		-	0.6362		-	0.001682		-	0.2611		-	0.3139		+	0.0227		-	0.02339
cg26470501	BCL3	-	-	0.01875		-	0.4201		-	1.24e-06		-	0.1263		-	0.09293		+	0.01382		-	0.005406
cg09349128	CRELD2	-	-	0.002775		+	0.8336		-	2.03e-05		-	0.9004		-	0.4898		+	0.07952		-	0.7294
cg16611584	AKAP10	+	+	0.03092		-	0.2182		+	0.005794		+	0.3922		+	0.02507		-	0.002174		+	0.02282
cg03940776	SYNJ2	-	-	0.007979		-	0.2419		-	0.004415		+	0.6187		-	0.001127		+	0.001746		-	0.4729
cg04610187	SOCS3	-	-	0.2552		+	0.797		-	0.006043		+	0.5894		-	0.03005		+	0.007598		-	0.4024
cg10919522	ELMSAN1	-	-	0.01291		+	0.4732		-	0.0002854		-	0.9535		-	0.09491		+	0.07391		-	0.3627
cg08548559	PIK3IP1	-	-	0.002892		-	0.551		-	0.0007376		-	0.5758		-	0.03091		+	0.136		-	0.3364
cg12593793	LMNA	-	-	0.03616		+	0.8267		-	0.01855		+	0.1191		+	0.783		+	0.003431		+	0.4635
cg06178669	HRASLS2	-	-	0.00109		-	0.9013		-	0.002402		-	0.0448		-	0.1757		+	0.3025		-	0.008298
cg21585138	CISH	-	-	0.07452		-	0.8849		-	0.3139		-	0.6355		+	0.905		+	0.05313		-	0.2751
cg07136133	PRR5L	-	-	0.2022		+	0.8843		-	0.001484		-	0.007372		-	0.003543		+	0.06365		-	0.0006411
cg01671681	PLCH1	-	-	0.1274		-	0.009136		-	0.0001258		-	0.2556		-	0.01676		+	0.3151		-	0.1962
cg03957124	COX6A1P2	-	-	0.0002769		+	0.7182		-	0.0001646		-	0.02443		-	0.0001249		+	0.04915		-	0.007824
cg16936953	VMP1	-	-	0.02403		+	0.7846		-	0.003671		-	0.3016		-	0.1727		+	0.1143		-	0.1249
cg10601624	PLEKHG6	-	-	0.05971		-	0.7642		-	0.0007014		+	0.8088		-	0.8578		+	0.04143		-	0.763
cg07037944	DAPK2	-	-	0.007142		-	0.6961		-	0.0003942		-	0.2395		-	0.05411		+	0.01504		-	0.04089
cg17178175	NFE2L2	-	-	0.01978		+	0.982		-	0.006275		+	0.2569		+	0.8499		+	0.0225		-	0.67
cg06568880	SMG6	+	+	0.007125		+	0.378		+	0.005075		+	0.281		+	0.4057		-	0.00188		+	0.0334
cg10508317	SOCS3	-	-	0.1655		-	0.9648		-	0.04574		-	0.3771		-	0.3632		+	0.04079		-	0.04336
cg09152259	MAP3K2	-	-	0.009425		-	0.1638		-	2.61e-05		+	0.8131		-	0.05423		+	0.04077		-	0.7052
cg21163717	DOK2	-	-	0.08256		+	0.7607		-	0.01227		-	0.1545		-	0.2495		+	0.004994		-	0.01045
cg07573872	SBNO2	-	-	0.002705		-	0.3445		-	0.001879		-	0.3952		-	0.2533		+	0.2427		-	0.2674
cg23005227	CISH	-	-	0.05595		-	0.1581		-	0.02448		-	0.9623		-	0.09197		+	0.01017		-	0.6308
cg22866430	SNORA59A	+	+	0.01039		+	0.9929		+	0.01896		+	0.2025		+	0.02092		-	0.00249		+	0.006199
cg12054453	VMP1	-	-	0.07727		+	0.5659		-	0.00951		-	0.5083		-	0.2029		+	0.1738		-	0.3199
cg07094298	TNIP2	-	-	0.0002605		-	0.06079		-	0.01125		-	0.9743		-	0.05891		+	0.1531		-	0.6912
cg24174557	VMP1	-	-	0.007303		-	0.6069		-	5.13e-05		-	0.2866		-	0.5495		+	0.08123		-	0.04363
cg19750657	UFM1	+	+	0.002502		-	0.08541		+	0.003277		+	0.6303		+	0.07088		-	8.01e-05		+	0.07422
cg23076949	FBRSL1	+	+	0.0289		-	0.08261		+	0.2724		+	0.9093		+	0.5309		-	0.01816		+	0.1601
cg06647068	CHST11	-	-	0.03096		-	0.4316		-	0.01417		-	0.2949		-	0.02199		+	0.3735		-	0.2518
cg17061862	WEE1	-	-	0.006237		+	0.9104		-	0.01669		+	0.6388		-	0.005687		+	0.01514		-	0.7829
cg03183540	LOC101927822	-	-	0.3062		+	0.5958		-	0.1744		-	0.3921		-	0.81		+	0.1581		-	0.1226
cg05845030	DCN	-	-	0.0009333		-	0.9723		-	0.005255		-	0.1941		-	0.1911		+	0.002731		-	0.01089
cg24531955	LOXL2	-	-	0.01714		+	0.668		-	0.001297		-	0.2143		-	0.05968		+	0.0629		-	0.06655
cg03257930	RNU6-996P	-	-	0.5177		+	0.3336		-	0.004562		-	0.6136		-	0.05215		+	0.003082		-	0.1644
cg00760203	PLXDC1	+	+	0.004266		-	0.3796		+	0.3315		+	0.4965		+	0.6063		-	0.01351		+	0.04794
cg20849150	LINC01358	-	-	0.002641		-	0.6562		-	0.07645		-	0.6125		+	0.8644		+	0.5231		-	0.4998
cg18942579	VMP1	-	-	0.02254		+	0.2472		-	0.003119		-	0.152		-	0.02473		+	0.07073		-	0.0294
cg02734358	GPRIN3	-	-	0.004754		+	0.9307		-	0.001559		-	0.26		-	0.7693		+	0.5815		-	0.1273
cg08687753	NOX4	-	-	0.06361		-	0.02002		-	0.05192		+	0.7839		+	0.3314		+	0.04046		-	0.2486
cg22143698	ANKRD33B	+	+	0.1982		+	0.6811		+	0.09094		+	0.09716		+	0.5362		-	0.0389		+	0.01746
cg08857797	VPS25	+	+	0.02105		+	0.7664		+	0.02839		+	0.02546		+	0.508		-	0.2539		+	0.008435
cg07960624	SAMD12	-	-	0.3531		+	0.8861		-	6.4e-06		-	0.3766		-	0.04203		+	0.03781		-	0.08289
cg03929796	ALAS1	-	-	0.1408		-	0.3506		-	0.002273		-	0.359		-	0.007371		+	0.2138		-	0.2662
cg08239103	SOX6	-	-	0.009843		-	0.925		-	0.01168		+	0.886		-	0.972		+	0.1899		-	0.616
cg06946797	RIM2	-	-	0.001161		-	0.9864		-	0.001308		-	0.5607		-	0.7768		+	0.06231		-	0.2294
cg04163119	PRICKLE4	-	-	0.01881		-	0.2695		-	0.0003564		-	0.1532		-	0.1191		+	0.4319		-	0.116
cg13134297	CRHR2	-	-	0.019		-	0.7719		-	0.01127		-	0.2434		+	0.9336		+	0.2255		-	0.09425
cg01409343	VMP1	-	-	0.01191		+	0.2578		-	0.03126		-	0.3588		-	0.4716		+	0.03354		-	0.05106
cg14531564	SDF4	-	-	0.01389		+	0.5927		-	0.1061		-	0.95		-	0.995		+	0.1881		-	0.6056
cg06164260	BCL6	-	-	0.1516		+	0.1678		-	0.06922		+	0.7223		-	0.09959		+	0.07743		-	0.6199
cg23018755	MAFG	+	+	0.03218		-	0.4335		+	0.7925		+	0.04191		+	0.007729		-	0.07606		+	0.00443
*"-" indicates that increased phenotype of interest is associated with decrease methylation levels

## Sheet: Table S4.
Table S4. The significant associations between CpG sites and metabolic traits after the adjustment of obesity/BMI.
TargetID	Closest gene	Relation with BMI*	Fasting insulin			Fasting TC			Fasting TG			Fasting HDLC			Fastin LDLC
			Relation*	P value		Relation*	P value		Relation*	P value		Relation*	P value		Relation*	P value
cg26470501	BCL3	-	-	0.0446
cg09349128	CRELD2	-	-	0.01849
cg03940776	SYNJ2	-							-	0.01972
cg07136133	PRR5L	-				-	0.0155								-	0.02004
cg03957124	COX6A1P2	-							-	0.009185
cg09152259	MAP3K2	-	-	0.03702
cg19750657	UFM1	+										-	0.009865
cg07960624	SAMD12	-	-	0.03097
cg23018755	MAFG	+							+	0.04503					+	0.03364
*"-" indicates that increased phenotype of interest is associated with decrease methylation levels

## Sheet: Table S5
Table S5. DNA methylation, gene expression and obesity.
TargetID	Closest gene	Transcriptionally associated gene	Association between DNAm and GX			Association between obesity and GX
			beta	p		beta	pvalue
cg18181703	SOCS3	SOCS3	-2.48262	0.0027509		0.174246	0.0102118
cg26470501	BCL3	BCL3	-4.16854	0.0041209		0.151218	0.0631295
cg09349128	CRELD2	PIM3	-2.16142	9.13e-06		0.0674974	0.0096247
cg04610187	SOCS3	SOCS3	-0.940242	0.0017678		0.174246	0.0102118
cg06178669	HRASLS2	HRASLS2	1.13403	0.0043812		-0.0780148	0.0066496
cg21585138	CISH	CISH	-2.235	0.0046633		0.131239	0.0008479
cg10508317	SOCS3	TK1	-2.26995	0.0065611		-0.038369	0.106034
cg09152259	MAP3K2	MAP3K2	-2.76989	0.0013258		-0.0408831	0.493202
cg07573872	SBNO2	GPX4	1.09955	0.0019619		-0.0158795	0.599902
cg23005227	CISH	CISH	-1.83451	0.0071358		0.131239	0.0008479
cg23005227	CISH	HEMK1	-0.829822	0.0054708		-0.0071946	0.691327
cg03257930	RNU6-996P	KLF4	-4.23617	0.0065679		0.0790688	0.0206829
cg00760203	PLXDC1	RPL23	3.77286	0.0080832		-0.0232489	0.66405
cg00760203	PLXDC1	RPL19	2.7766	0.0022301		-0.028546	0.404754
cg00760203	PLXDC1	LASP1	-3.8055	0.0001629		0.0017466	0.962278
cg07960624	SAMD12	EXT1	-0.529708	0.0374521		-0.0465277	0.0565246
cg13134297	CRHR2	NOD1	2.0779	0.0029411		-0.0142549	0.602295
cg14531564	SDF4	TNFRSF4	-4.31459	7.2e-10		0.0694329	0.148567
cg23018755	MAFG	SIRT7	-2.33468	0.0002265		-0.0002773	0.993221

## Sheet: Table S6
Table S6. Significantly enriched pathways (FDR<0.05)
Pathways	NES	NOM p-val	FDR q-val
KEGG_TYPE_I_DIABETES_MELLITUS	2.08126	0	0.027528
KEGG_CALCIUM_SIGNALING_PATHWAY	2.05733	0	0.0157469
KEGG_AXON_GUIDANCE	2.05698	0	0.0104979
KEGG_GALACTOSE_METABOLISM	2.01331	0.00107066	0.0144981
KEGG_ALLOGRAFT_REJECTION	1.96703	0.00208333	0.0208524
KEGG_VASCULAR_SMOOTH_MUSCLE_CONTRACTION	1.95681	0	0.0201613
KEGG_DILATED_CARDIOMYOPATHY	1.95637	0	0.0172811
KEGG_INTESTINAL_IMMUNE_NETWORK_FOR_IGA_PRODUCTION	1.95095	0.00102354	0.0158589
KEGG_GLYCOSAMINOGLYCAN_BIOSYNTHESIS_HEPARAN_SULFATE	1.94839	0.0042508	0.0144218
KEGG_CELL_ADHESION_MOLECULES_CAMS	1.93825	0	0.0143584
KEGG_GRAFT_VERSUS_HOST_DISEASE	1.91042	0.00205973	0.0163533
KEGG_ECM_RECEPTOR_INTERACTION	1.84729	0	0.0281971
KEGG_HYPERTROPHIC_CARDIOMYOPATHY_HCM	1.84194	0.00100402	0.0270187
KEGG_CHRONIC_MYELOID_LEUKEMIA	1.83694	0.0060241	0.0258588
KEGG_JAK_STAT_SIGNALING_PATHWAY	1.82689	0	0.0259776
KEGG_NON_SMALL_CELL_LUNG_CANCER	1.82037	0.0040201	0.0258873
KEGG_ARRHYTHMOGENIC_RIGHT_VENTRICULAR_CARDIOMYOPATHY_ARVC	1.81603	0.00401204	0.0259236
KEGG_PHOSPHATIDYLINOSITOL_SIGNALING_SYSTEM	1.79158	0.00100402	0.0308304
KEGG_LONG_TERM_DEPRESSION	1.78647	0.00100301	0.0303526
KEGG_CHEMOKINE_SIGNALING_PATHWAY	1.78287	0	0.0298659
KEGG_FOCAL_ADHESION	1.77563	0	0.0302268
KEGG_ASTHMA	1.77463	0.00965665	0.0291645
KEGG_GLIOMA	1.77241	0.00302725	0.0284556
KEGG_ACUTE_MYELOID_LEUKEMIA	1.76617	0.00203252	0.0287412
KEGG_GAP_JUNCTION	1.75582	0.00200602	0.0301054
KEGG_PATHWAYS_IN_CANCER	1.73786	0	0.0343937
KEGG_ENDOMETRIAL_CANCER	1.7359	0.0020284	0.033669
KEGG_TYPE_II_DIABETES_MELLITUS	1.72234	0.0050813	0.0361956
KEGG_ADHERENS_JUNCTION	1.71867	0.00301205	0.0357261
KEGG_ABC_TRANSPORTERS	1.71247	0.00822199	0.0365353
KEGG_AUTOIMMUNE_THYROID_DISEASE	1.7044	0.00715746	0.0378026
KEGG_CYTOSOLIC_DNA_SENSING_PATHWAY	1.6997	0.00917431	0.0380944
KEGG_ERBB_SIGNALING_PATHWAY	1.68552	0.003003	0.0417616

## Sheet: Table S7
Table S7. Replication of previous reported CpG sites identified in middle aged and elderly population
TargetID	Closest gene	Current study				Previously reported
		Direction	P value	FDR		Direction	Source
cg18181703	SOCS3	-	1.94e-16	5.11065e-14		-	Wahl S et al
cg18608055	SBNO2	-	3.69e-16	5.11065e-14		-	Wahl S et al
cg26470501	BCL3	-	4.87e-14	4.49663e-12		-	Wahl S et al
cg09349128	CRELD2	-	1.15e-13	7.96375e-12		-	Demerath E et al/Wahl S et al
cg16611584	AKAP10	+	7.37e-12	3.54164e-10		+	Wahl S et al
cg03940776	SYNJ2	-	8.82e-12	3.54164e-10		-	Wahl S et al
cg04610187	SOCS3	-	8.95e-12	3.54164e-10		-	Wahl S et al
cg10919522	ELMSAN1	-	1.18e-11	4.08575e-10		-	Wahl S et al
cg08548559	PIK3IP1	-	1.49e-11	4.58589e-10		-	Wahl S et al
cg12593793	LMNA	-	1.79e-11	4.9583e-10		-	Wahl S et al
cg07136133	PRR5L	-	6.77e-11	1.70481e-09		-	Demerath E et al/Wahl S et al
cg03957124	COX6A1P2	-	2.91e-10	6.71725e-09		-	Wahl S et al
cg07037944	DAPK2	-	5.48e-10	1.10009e-08		-	Wahl S et al
cg17178175	NFE2L2	-	5.56e-10	1.10009e-08		-	Wahl S et al
cg10508317	SOCS3	-	7.45e-10	1.37577e-08		-	Wahl S et al
cg09152259	MAP3K2	-	8.03e-10	1.39019e-08		-	Wahl S et al
cg07573872	SBNO2	-	1.12e-09	1.82494e-08		-	Demerath E et al/Wahl S et al
cg24174557	VMP1	-	3.35e-09	5.15528e-08		-	Wahl S et al
cg19750657	UFM1	+	5.5e-09	8.01842e-08		+	Wahl S et al
cg05845030	DCN	-	9.27e-09	1.28389e-07		-	Wahl S et al
cg24531955	LOXL2	-	1.2e-08	1.58286e-07		-	Wahl S et al
cg19589396	RPL5P24	-	1.44e-08	1.81309e-07		-	Wahl S et al
cg13997435	S100A2	-	2.93e-08	3.52874e-07		-	Wahl S et al
cg22143698	ANKRD33B	+	4.46e-08	5.14758e-07		+	Wahl S et al
cg08857797	VPS25	+	4.98e-08	5.51784e-07		+	Demerath E et al/Wahl S et al
cg06946797	RMI2	-	7.38e-08	7.86254e-07		-	Demerath E et al/Wahl S et al
cg04011474	RNA5SP89	-	7.99e-08	8.19715e-07		-	Wahl S et al
cg06164260	BCL6	-	9.42e-08	9.31907e-07		-	Wahl S et al
cg03050965	S1PR1	-	1.31e-07	1.20957e-06		-	Wahl S et al
cg03078551	ETV4	-	1.31e-07	1.20957e-06		-	Demerath E et al/Wahl S et al
cg22534374	RPS10P7	-	2.48e-07	2.216e-06		-	Wahl S et al
cg14476101	PHGDH	-	2.75e-07	2.38047e-06		-	Demerath E et al/Aslibekyan S et al
cg08972190	MAD1L1	+	3.8e-07	3.1897e-06		+	Demerath E et al/Wahl S et al
cg17260706	BCL9L	-	5.98e-07	4.87194e-06		-	Wahl S et al
cg22103219	SH2B2	-	6.31e-07	4.99391e-06		-	Wahl S et al
cg11024682	SREBF1	+	7.31e-07	5.50257e-06		+	Demerath E et al/Wahl S et al
cg12992827	ZPLD1	-	7.35e-07	5.50257e-06		-	Demerath E et al/Wahl S et al
cg24679890	MYO9B	+	7.79e-07	5.6785e-06		+	Wahl S et al
cg23866916	SBNO2	-	9.8e-07	6.96051e-06		-	Wahl S et al
cg10814005	GPR68	-	1.42e-06	9.8335e-06		-	Wahl S et al
cg03725309	SARS	-	1.69e-06	1.14178e-05		-	Wahl S et al
cg15721584	SOX2OT	+	1.78e-06	1.17395e-05		+	Wahl S et al
cg16594806	PHBP3	-	1.88e-06	1.21107e-05		-	Wahl S et al
cg06500161	ABCG1	+	2.68e-06	1.68718e-05		+	Demerath E et al/Wahl S et al
cg02716826	AQP3	-	3.06e-06	1.8836e-05		-	Wahl S et al
cg12484113	AHDC1	+	3.36e-06	2.0233e-05		+	Wahl S et al
cg01243823	NOD2	-	4.05e-06	2.37181e-05		-	Wahl S et al
cg01511901	UBE2L5P	-	4.11e-06	2.37181e-05		-	Wahl S et al
cg06559575	IGFBP6	-	5.78e-06	3.26747e-05		-	Wahl S et al
cg27184903	APBA2	+	6.62e-06	3.66748e-05		+	Wahl S et al
cg04232128	TMEM173	-	6.85e-06	3.72049e-05		-	Wahl S et al
cg26033520	ANAPC16	+	7.3e-06	3.88865e-05		+	Demerath E et al/Wahl S et al
cg26894079	CLMP	-	7.58e-06	3.96162e-05		-	Wahl S et al
cg11650298	SMIM2-AS1	-	7.86e-06	4.03189e-05		-	Wahl S et al
ch.2.30415474F	LBH	-	8.9e-06	4.48236e-05		-	Wahl S et al
cg25392060	SLC45A4	+	9.66e-06	4.77825e-05		+	Wahl S et al
cg22488164	PLBD1	+	1.09e-05	5.29702e-05		+	Wahl S et al
cg02650017	PHOSPHO1	-	1.18e-05	5.6339e-05		-	Wahl S et al
cg10513161	ABCC5	+	1.2e-05	5.6339e-05		+	Wahl S et al
cg17901584	DHCR24	-	1.35e-05	6.17574e-05		-	Wahl S et al
cg16246545	PHGDH	-	1.36e-05	6.17574e-05		-	Wahl S et al
cg05063895	SLC9A3R2	-	1.39e-05	6.21016e-05		-	Wahl S et al
cg23068772	CRHR2	-	1.61e-05	6.96828e-05		-	Wahl S et al
cg00431050	ELOVL3	-	1.61e-05	6.96828e-05		-	Wahl S et al
cg13591783	ANXA1	-	1.74e-05	7.41508e-05		-	Wahl S et al
cg15357118	UGGT1	+	1.89e-05	7.89657e-05		+	Wahl S et al
cg06192883	MYO5C	+	1.91e-05	7.89657e-05		+	Demerath E et al/Wahl S et al
cg26804423	ICA1	+	2.08e-05	8.43043e-05		+	Wahl S et al
cg27087650	BCL3	-	2.1e-05	8.43043e-05		-	Wahl S et al
cg17971578	STK40	-	2.21e-05	8.73915e-05		-	Wahl S et al
cg18098839	GOLIM4	-	2.24e-05	8.73915e-05		-	Wahl S et al
cg24403644	TOX2	+	2.54e-05	9.77194e-05		+	Wahl S et al
cg27637521	SOCS3	-	2.9e-05	0.000110041		-	Wahl S et al
cg14017402		+	3.68e-05	0.000137751		+	Demerath E et al
cg10192877	ABCG1	+	4.55e-05	0.000168047		+	Wahl S et al
cg27115863	CARD10	-	5.42e-05	0.000197545		-	Wahl S et al
cg19373099	CRYGFP	+	6.2e-05	0.000223039		+	Wahl S et al
cg07728579	FSD2	+	6.34e-05	0.000225151		+	Wahl S et al
cg02079413	SNORA54	+	7.09e-05	0.000246876		+	Wahl S et al
cg19695507	BEND7	+	7.13e-05	0.000246876		+	Wahl S et al
cg21429551	GARS	-	7.23e-05	0.000247248		-	Wahl S et al
cg27117792	DRAM1	-	8.32e-05	0.000281054		-	Wahl S et al
cg10505902	PDE4DIP	-	9.66e-05	0.000322388		-	Wahl S et al
cg09222732	EXOC2	-	9.87e-05	0.000325475		-	Wahl S et al
cg22700686	S100A2	-	0.0001029	0.000335333		-	Wahl S et al
cg10975897	JARID2	-	0.0001045	0.000336221		-	Wahl S et al
cg02417857	SOX2OT	+	0.0001056	0.000336221		+	Wahl S et al
cg13274938	RARA	+	0.0001138	0.000358211		+	Wahl S et al
cg00094412	GABBR1	-	0.0001154	0.000359166		-	Wahl S et al
cg01844514	ZNF862	+	0.0001326	0.000408113		+	Demerath E et al
cg09613192	FTH1P20	+	0.0001343	0.000408803		+	Wahl S et al
cg09831562	SOX2OT	+	0.0001366	0.000411285		+	Wahl S et al
cg03433986	BSCL2	-	0.0001477	0.00043878		-	Wahl S et al
cg00851028	RNY4P16	+	0.0001489	0.00043878		+	Wahl S et al
cg13097800	RPL10L	-	0.0001572	0.000458362		-	Wahl S et al
cg11832534	WDR8	+	0.0001599	0.000461378		+	Wahl S et al
cg27269962	SND1	+	0.0001732	0.000494602		+	Wahl S et al
cg25649826	USP22	+	0.0001927	0.000540849		+	Wahl S et al
cg08726900	ANKRD11	-	0.0001933	0.000540849		-	Demerath E et al/Wahl S et al
cg18120259	LOC100132354	-	0.0001985	0.000549845		-	Wahl S et al
cg17501210	RPS6KA2	-	0.0002018	0.000553451		-	Wahl S et al
cg21766592	SLC1A5	-	0.0002109	0.000572738		-	Wahl S et al
cg06207201	SNX20	-	0.0002296	0.000617468		-	Wahl S et al
cg13781414	NACC2	-	0.0002636	0.000702088		-	Wahl S et al
cg26610247	SLC45A4	+	0.0002671	0.000704635		+	Wahl S et al
cg25096107	IGHA2	-	0.0002736	0.000714974		-	Wahl S et al
cg09554443	CD247	-	0.0002818	0.00072952		-	Demerath E et al/Wahl S et al
cg00417304	PRDM11	-	0.0002858	0.000733024		-	Wahl S et al
cg26663590	NFATC2IP	+	0.0003116	0.000791864		+	Wahl S et al
cg26836479	DEDD2	-	0.00032	0.000805818		-	Wahl S et al
cg03885055	C1orf144	-	0.0003563	0.000889145		-	Wahl S et al
cg00220721	PRR5L	-	0.0003631	0.000898024		-	Wahl S et al
cg05095590	MAD1L1	+	0.0003793	0.000929788		+	Wahl S et al
cg06876354	RALB	+	0.0004396	0.00106815		+	Demerath E et al
cg27050612	NFE2L1	-	0.0004637	0.00110943		-	Wahl S et al
cg07814318	KLF13	+	0.0004646	0.00110943		+	Demerath E et al
cg18307303	IL12B	+	0.0004847	0.00114754		+	Demerath E et al
cg09182678	CRELD2	-	0.0005156	0.00121035		-	Wahl S et al
cg03747456	KRT80	-	0.0005557	0.00129352		-	Wahl S et al
cg16815882	KIAA0319L	+	0.0006034	0.00139285		+	Wahl S et al
cg13708645	KDM2B	+	0.0007046	0.00161301		+	Demerath E et al
cg08309687	LINC00649	-	0.0007238	0.00164338		-	Wahl S et al
cg25001190	NFIA	-	0.0007756	0.00174668		-	Wahl S et al
cg00547480	LDB1	+	0.0007886	0.00176163		+	Wahl S et al
cg09315878	SDF4	-	0.0008664	0.00191994		-	Wahl S et al
cg10636246	AIM2	-	0.0009573	0.00210454		-	Wahl S et al
cg17287155	AHRR	+	0.001006	0.00217091		+	Aslibekyan S et al
cg14870271	LGALS3BP	+	0.001008	0.00217091		+	Wahl S et al
cg21486834	RHBDF2	+	0.001011	0.00217091		+	Wahl S et al
cg07471614	LINC00964	+	0.001135	0.00241842		+	Wahl S et al
cg23032421	IL5RA	-	0.001422	0.00300682		-	Wahl S et al
cg26354221	ADORA2A	+	0.001453	0.0030491		+	Demerath E et al
cg02119938	ACSBG1	-	0.001559	0.00324694		-	Demerath E et al/Wahl S et al
cg04927537	LGALS3BP	+	0.001609	0.00332607		+	Demerath E et al/Wahl S et al
cg22695339	CHD3	-	0.001695	0.00347789		-	Wahl S et al
cg26687842	LINC00598	+	0.001762	0.00358878		+	Wahl S et al
cg09276842	SDF4	-	0.002012	0.00406806		-	Wahl S et al
cg17320136	ANKRD33B	+	0.002062	0.00413894		+	Wahl S et al
cg16163382	CDC42EP3	-	0.002233	0.00444994		-	Wahl S et al
cg08648047	C1orf127	+	0.002331	0.00461205		+	Wahl S et al
cg06603309	KCNQ1	-	0.002555	0.0050194		-	Wahl S et al
cg00441709	PAFAH1B1	+	0.002699	0.00526495		+	Wahl S et al
cg06560379	NFKBIE	-	0.002995	0.0058015		-	Wahl S et al
cg08443038	CBFA2T3	-	0.003306	0.00635946		-	Wahl S et al
cg08881019	LMNA	-	0.003388	0.00647225		-	Wahl S et al
cg21108085	CD82	-	0.003508	0.00664612		-	Wahl S et al
cg18513344	MUC4	-	0.003527	0.00664612		-	Wahl S et al
cg17836612	LGALS3BP	+	0.00363	0.0067707		+	Wahl S et al
cg14264316	PRRC2B	+	0.003642	0.0067707		+	Wahl S et al
cg11202345	LGALS3BP	+	0.004122	0.00761196		+	Wahl S et al
cg25570328	SULT1C2	-	0.004399	0.00806969		-	Wahl S et al
cg19881557	RNASE10	+	0.004629	0.00843574		+	Wahl S et al
cg04869770	PBX1	+	0.004706	0.00852001		+	Demerath E et al
cg00871207	EML5	+	0.004768	0.00857621		+	Wahl S et al
cg23261443	CUX1	-	0.004885	0.00872997		-	Wahl S et al
cg11592786		-	0.005204	0.00924044		-	Demerath E et al
cg03159676	GSE1	+	0.005242	0.00924862		+	Wahl S et al
cg16778405	RAB40C	+	0.005588	0.00976817		+	Wahl S et al
cg07504977	LINC00263	+	0.005607	0.00976817		+	Demerath E et al/Aslibekyan S et al
cg00144180	HDAC4	+	0.005862	0.0101486		+	Wahl S et al
cg25178683	LGALS3BP	+	0.005924	0.0101922		+	Demerath E et al/Wahl S et al
cg03327570	ZEB2	-	0.006121	0.0104662		-	Wahl S et al
cg04332373	CD38	+	0.006231	0.0105889		+	Aslibekyan S et al
cg18568872	ZNF710	+	0.006508	0.0109922		+	Demerath E et al
cg06898549	CNTN1	+	0.006808	0.0114087		+	Wahl S et al
cg00574958	CPT1A	-	0.006837	0.0114087		-	Demerath E et al/Wahl S et al/Aslibekyan S et al
cg11183227	MAN2A2	+	0.006917	0.0114731		+	Wahl S et al
cg26680760		+	0.00707	0.0116571		+	Aslibekyan S et al
cg15871086		+	0.00757	0.0124076		+	Demerath E et al
cg10179300	TRIO	+	0.007715	0.0125709		+	Wahl S et al
cg16395997	WRAP73	+	0.007935	0.0128538		+	Wahl S et al
cg01101459	LINC00184	+	0.008356	0.013457		+	Wahl S et al
cg25230327	PAG1	-	0.008991	0.014396		-	Wahl S et al
cg08305942	MAF	-	0.009505	0.0151315		-	Wahl S et al
cg07769588	ATG4D	+	0.009917	0.0156972		+	Wahl S et al
cg19998073	ZC3H14	+	0.01047	0.0164784		+	Wahl S et al
cg03523676	CPNE6	+	0.01142	0.017872		+	Wahl S et al
cg20954977	B3GNT7	+	0.01153	0.0179428		+	Demerath E et al
cg27146050	HIF3A	+	0.01311	0.0202875		+	Dick K et al/Demerath E et al
cg00244001	FAM53B	-	0.0144	0.0221141		-	Wahl S et al
cg13276570	ANKRD33B	+	0.01445	0.0221141		+	Wahl S et al
cg27243685	ABCG1	+	0.0146	0.0222209		+	Demerath E et al/Wahl S et al
cg23232188	EAF2	+	0.01502	0.0227352		+	Wahl S et al
cg22898082	SMARCA4	+	0.01539	0.0231686		+	Wahl S et al
cg26253134	TGFA	-	0.01629	0.024391		-	Wahl S et al
cg27037013	LINC00649	-	0.01789	0.0266426		-	Wahl S et al
cg07012687	SLC16A3	+	0.01988	0.0294479		+	Wahl S et al
cg01881899	ABCG1	+	0.02008	0.029586		+	Wahl S et al
cg10927968	CTSD	+	0.02241	0.0328026		+	Wahl S et al
cg07202479	DARC	-	0.0225	0.0328026		-	Wahl S et al
cg00994936	DAZAP1	+	0.02292	0.03324		+	Wahl S et al
cg04577162	RFC2	+	0.02493	0.0359667		+	Wahl S et al
cg00673344	LINC00880	-	0.02623	0.0374521		-	Wahl S et al
cg11376147	SLC43A1	-	0.02623	0.0374521		-	Wahl S et al
cg23998749		+	0.02678	0.0380413		+	Demerath E et al
cg22590032	FLT4	+	0.02842	0.040165		+	Wahl S et al
cg24469729	HOXA3	+	0.02945	0.0414094		+	Wahl S et al
cg00138407	KLHL18	+	0.03265	0.045677		+	Wahl S et al
cg10438589	LINC00504	+	0.03617	0.0503472		+	Wahl S et al
cg10717869	SLC41A1	+	0.03705	0.0513142		+	Wahl S et al
cg01176028	ABCG1	+	0.03739	0.0515275		+	Wahl S et al
cg10819350	ATG4D	+	0.04286	0.0587734		+	Wahl S et al
cg05720226	ST7	+	0.04413	0.0602168		+	Wahl S et al
cg22891070	HIF3A	+	0.04727	0.0641852		+	Dick K et al/Demerath E et al
cg26357885	HSPA2	-	0.04968	0.0671286		-	Wahl S et al
cg04816311	C7orf50	+	0.05461	0.0734319		+	Demerath E et al
cg11080651	ROPN1L	-	0.05496	0.0735455		-	Wahl S et al
cg00238353	PTPRE	+	0.05532	0.0736713		+	Wahl S et al
cg26403843	RNF145	+	0.05673	0.0751876		+	Demerath E et al/Wahl S et al
cg13922488	PKN1	+	0.05901	0.077837		+	Wahl S et al
cg06690548	SLC7A11	-	0.06043	0.0793323		-	Wahl S et al
cg15138339	COASY	+	0.06455	0.0843413		+	Wahl S et al
cg06988336	SPIRE2	+	0.07082	0.0920992		+	Wahl S et al
cg10922280	DPEP2	+	0.07681	0.0994223		+	Wahl S et al
cg02711608	SLC1A5	-	0.07942	0.102323		-	Wahl S et al
cg02203067	SLC7A5	+	0.08328	0.106799		+	Wahl S et al
cg15681239	DLEC1	-	0.08525	0.108821		-	Wahl S et al
cg19566658	TRIP6	+	0.08816	0.11202		+	Wahl S et al
cg02286155	SLC34A1	+	0.09633	0.121842		+	Wahl S et al
cg00973118	AXIN1	+	0.1005	0.126539		+	Wahl S et al
cg27614723	SLCO3A1	+	0.104	0.129308		+	Demerath E et al/Wahl S et al
cg26542660	CEP135	-	0.1041	0.129308		-	Wahl S et al
cg07021906	SLC7A5	+	0.1041	0.129308		+	Wahl S et al
cg13123009	LY6G6E	+	0.1271	0.157173		+	Demerath E et al/Wahl S et al
cg16672562	HIF3A	+	0.1401	0.172479		+	Dick K et al/Demerath E et al
cg04126866	C10orf99	+	0.1596	0.195364		+	Wahl S et al
cg01798813	ZZEF1	+	0.1601	0.195364		+	Wahl S et al
cg10937494	SLC16A3	+	0.1645	0.199853		+	Wahl S et al
cg25197194	EFCC1	-	0.1667	0.201641		-	Wahl S et al
cg00634542	SLC11A1	+	0.1685	0.202933		+	Wahl S et al
cg11614585	ANGPT4	+	0.1865	0.223639		+	Wahl S et al
cg02560388	LPIN1	-	0.1896	0.226376		-	Wahl S et al
cg09664445	CLUH	+	0.1922	0.228495		+	Demerath E et al/Wahl S et al
cg16846518	EEFSEC	-	0.2035	0.240577		-	Wahl S et al
cg07682160	UPF1	+	0.2041	0.240577		+	Wahl S et al
cg27547344	TIE1	+	0.2053	0.240967		+	Wahl S et al
cg10549088	PRICKLE2	+	0.2106	0.246144		+	Wahl S et al
cg18219562	MEOX1	+	0.2185	0.254305		+	Demerath E et al/Wahl S et al
cg22441770	CRTC2	+	0.2242	0.259847		+	Wahl S et al
cg16578636	PCGF5	-	0.226	0.260842		-	Wahl S et al
cg26164488		-	0.227	0.260909		+	Aslibekyan S et al
cg10734665	ATP10A	-	0.2346	0.26853		-	Wahl S et al
cg03318904	TAB1	+	0.2588	0.295011		+	Wahl S et al
cg15323828	TMEM63A	-	0.269	0.305381		-	Wahl S et al
cg15695155	KDM2B	+	0.2712	0.306606		+	Demerath E et al
cg24678869	DENND4B	+	0.2723	0.306606		+	Demerath E et al/Wahl S et al
cg26878209	SMC3	+	0.2734	0.306606		+	Wahl S et al
cg19217955	ACADVL	-	0.3261	0.364233		-	Wahl S et al
cg01419914	MIR4740	+	0.3371	0.375007		+	Wahl S et al
cg26361535	ZC3H3	+	0.347	0.384476		+	Wahl S et al
cg25435714	RN7SL142P	+	0.36	0.397291		+	Wahl S et al
cg00711896	ZNF48	+	0.3662	0.402529		+	Wahl S et al
cg09559780	NOD2	-	0.3992	0.437069		-	Wahl S et al
cg09777883	BCO2	-	0.4055	0.442219		+	Wahl S et al
cg11927233	NPM1	+	0.4266	0.463405		+	Wahl S et al
cg17560136	EPB49	+	0.4389	0.474904		+	Demerath E et al
cg14559176	UBAC1	+	0.4409	0.475211		+	Wahl S et al
cg18217136	PPIAP3	+	0.4502	0.483354		+	Wahl S et al
cg08813944	CPSF4L	+	0.4529	0.484376		+	Wahl S et al
cg10970124	CSNK2B	+	0.4563	0.486135		+	Wahl S et al
cg26952928	SLC45A4	+	0.4653	0.493824		+	Wahl S et al
cg14020176	SLC9A3R1	+	0.477	0.504309		+	Wahl S et al
cg04524040	CREB3L3	+	0.5036	0.530408		-	Wahl S et al
cg17054691	P4HB	-	0.5318	0.557987		+	Wahl S et al
cg00863378	BBS2	+	0.5625	0.587972		+	Demerath E et al/Wahl S et al
cg06397161	SYNGR1	+	0.5672	0.590656		+	Wahl S et al
cg24843003	DAZAP1	+	0.6312	0.65484		+	Wahl S et al
cg06012428	ARID1B	-	0.6432	0.6648		-	Wahl S et al
cg17058475	CPT1A	-	0.6623	0.681997		-	Wahl S et al
cg22012981	ACOX2	-	0.6745	0.691987		+	Wahl S et al
cg00108715	NT5DC2	-	0.6936	0.708956		+	Wahl S et al
cg19420720	P4HB	+	0.72	0.733235		+	Wahl S et al
cg19618279	COASY	+	0.7722	0.783514		+	Wahl S et al
cg11969813	P4HB	-	0.8817	0.891354		+	Wahl S et al
cg05648472	PRDM11	-	0.9439	0.950765		+	Wahl S et al
cg25217710	BCAN	+	0.9718	0.975321		+	Wahl S et al
cg22650271	SYNGR1	-	0.9938	0.9938		+	Wahl S et al
